# Supplementary material for: Childbearing and mortality among women with personality disorders: nationwide registered-based cohort study
Source: BJPsych Open. 2020 Aug 25;6(5):e95. doi: 10.1192/bjo.2020.77 (PMC7488311; doi:10.1192/bjo.2020.77)
Supplement: Supplementary file 1 [file S2056472420000770sup001.zip]

Archive with 5 entries (5 files):
- Charlotte_disclosure.pdf
- Efthymios Disclosure.pdf
- Ekselius Disclosure.pdf
- Emma_disclosure.pdf
- Gerdin Disclosure.pdf
